# Supplementary material for: Moving from Latent to Manifest Problem: Trajectories Across Scientific and Public Salience of Invasive Alien Species
Source: Environ Manage. 2021 Jan 12;67(5):901–19. doi: 10.1007/s00267-020-01404-3 (PMC8032613; doi:10.1007/s00267-020-01404-3)
Supplement: Supplementary file 1 — Supplementary Material [file 267_2020_1404_MOESM1_ESM.xlsx]

## Sheet: Content
	Title	Absent action or crippling conflict? Moving from latency to a manifest problem: trajectories across scientific and public salience
	Authors	Vaas, J., P.P.J. Driessen, M. Giezen, F. van Laerhoven, M.J. Wassen
	Corr. author	J. Vaas, j.vaas@uu.nl, Copernicus Institute of Sustainable Development, Utrecht University, The Netherlands
	Journal	Environmental Management
	Content of electronic supplementary material
	Sheet name	Content
	IAS	Overview of the species from different sources, from which we selected the 13 species focussed on in this article, as described in the methodology section of the article.
	Graphs	Publications in newspaper and governmental databases, distributed over time, for the 13 species focussed on in this article.

## Sheet: IAS
	Taxonomic group	Common name	Common Dutch name	Latin name	Source
	Mammal	Coypu/nutria rat	Beverrat	Myocastor coypus	Boomblad
	Bird	Egyptian goose	Nijlgans	Alopochen aegyptiacus	Boomblad
	Aquatic plant	Floating pennywort	Grote waternavel	Hydrocotyle ranunculoides	Boomblad
	Mammal	Gray squirrel	Grijze eekhoorn	Sciurus carolinensis	Boomblad
	Terrestrial plant	Japanese knotweed	Japanse duizendknoop	Reynoutria japonica	Boomblad
	Mammal	Muskrat	Muskusrat	Ondatra zibethicus	Boomblad
	Mammal	Pallas's squirrel	Pallas eekhoorn	Callosciurus erythraeus	Boomblad
	Invertebrate	Pumpkinseed sunfish	Zonnebaars	Lepomis gibbosus	Boomblad
	Mammal	Raccoon	Wasbeer	Procyon lotor	Boomblad
	Freshwater invertebrate	Red swamp crayfish	Amerikaanse rivierkreeft	Procambarus clarkii	Boomblad
	Bird	Ring necked parakeet	Halsband parkiet	Psittacula krameri	Boomblad
	Bird	Ruddy duck	Rosse stekelstaart	Oxyura jamaicensis	Boomblad
	Terrestrial plant	Variable-leaved crestwort	Gaaf kantmos	Lophocolea semiteres	Boomblad
	Terrestrial plant	Heath star moss	Grijs kronkelsteeltje	Campylopus introflexus	Boomblad
	Aquatic plant	Water primrose	Kleine waterteunisbloem	Ludwigia peploides	Boomblad
	Anthropod	Waterlouse	Waterpissebed	Asellus aquaticus	Boomblad
	Anthropod	Killershrimp	Ponotokaspische vlokreeft	Dikerogammarus villosus	Boomblad
	Insect	Horse chestnut leaf miner	Paardenkastanjemineermot	Cameraria ohridella	Boomblad
	Insect	Colorado potato beetle	Noord-Amerikaanse coloradokever	Leptinotarsa decemlineata	Boomblad
	Insect	Weevil	Snuitkever	Curculionoidea	Boomblad
	Mammal	American mink	Amerikaanse nerts	Neovison vison	Boomblad
	Mammal	Reeves' muntjac	Chinese muntjak	Muntiacus reevesi	Boomblad
	Mammal	Siberian chipmunk	Sibirische grondeekhoorn	Tamias sibiricus	Boomblad
	Reptile/amphibian	American bullfrog	Amerikaanse stierkikker	Lithobates catesbeianus, or Rana catesbeiana	EU directive
	Mammal	Carolina fanwort	Waterwaaier	Cabomba caroliniana	EU directive
	Freshwater invertebrate	Chinese mittencrab	Chinese wolhandkrab	Eriocheir sinensis	EU directive
	Mammal	Coypu/nutria rat	Beverrat	Myocastor coypus	EU directive
	Bird	Egyptian goose	Nijlgans	Alopochen aegyptiacus	EU directive
	Aquatic plant	Floating pennywort	Grote waternavel	Hydrocotyle ranunculoides	EU directive
	Terrestrial plant	Giant hogweed	Reuzenberenklauw	Heracleum mantegazzianum	EU directive
	Mammal	Muskrat	Muskusrat	Ondatra zibethicus	EU directive
	Mammal	Pallas's squirrel	Pallas eekhoorn	Callosciurus erythraeus	EU directive
	Mammal	Raccoon	Wasbeer	Procyon lotor	EU directive
	Freshwater invertebrate	Red swamp crayfish	Amerikaanse rivierkreeft	Procambarus clarkii	EU directive
	Fish	Stone moroko	Blauwband	Pseudorasbora parva	EU directive
	Aquatic plant	Western waterweed	Smalle waterpest	Elodea nuttallii	EU directive
	Freshwater invertebrate	Paalworm	Paalworm	Teredo navalis	Verbrugge dissertation
	Vertebrate	Indian crow	Japanse huiskraai	Corvus splendens	Verbrugge dissertation
	Invertebrate	Asian tiger mosquito	Aziatische tijgermug	Aedes albopictus	Verbrugge et al. (2013)
	Invertebrate	Citrus longhorned beetle		Anoplophora chinensis	Verbrugge et al. (2013)
	Terrestrial plant	Common ragweed		Ambrosia artemisiifolia	Verbrugge et al. (2013)
	Aquatic plant	Floating pennywort	Grote waternavel	Hydrocotyle ranunculoides	Verbrugge et al. (2013)
	Mammal	Gray squirrel	Grijze eekhoorn	Sciurus carolinensis	Verbrugge et al. (2013)
	Invertebrate	Pumpkinseed sunfish	Zonnebaars	Lepomis gibbosus	Verbrugge et al. (2013)
	Freshwater invertebrate	Red swamp crayfish	Amerikaanse rivierkreeft	Procambarus clarkii	Verbrugge et al. (2013)
	Bird	Ring necked parakeet	Halsband parkiet	Psittacula krameri	Verbrugge et al. (2013)
	Invertebrate	Asian tiger mosquito	Aziatische tijgermug	Aedes albopictus	Wilfred Reinhold
	Vertebrate	Indian crow	Japanse huiskraai	Corvus splendens	Wilfred Reinhold
	Mammal	Muskrat	Muskusrat	Ondatra zibethicus	Wilfred Reinhold
	Bird	Ring necked parakeet	Halsband parkiet	Psittacula krameri	Wilfred Reinhold
	Freshwater invertebrate	Quagga mussel	Quagga mossel	Dreissena bugensis	Wilfred Reinhold
